# Supplementary material for: Feasibility of Escape Room Simulation in Community Health Nursing Education: A Quasi-Experimental Study of Student Perceptions of Competence and Confidence
Source: Nurs Rep. 2026 May 29;16(6):189. doi: 10.3390/nursrep16060189 (PMC13305034; doi:10.3390/nursrep16060189)
Supplement: Supplementary file 1 [file nursrep-16-00189-s001.zip]

Archive with 1 entries (1 files):
- nursrep-4286939-supplementary.pdf
